# Supplementary material for: Species Traits Drive Long-Term Population Trends of Common Breeding Birds in Northern Italy
Source: Animals (Basel). 2021 Dec 1;11(12):3426. doi: 10.3390/ani11123426 (PMC8698188; doi:10.3390/ani11123426)
Supplement: Supplementary file 1 [file animals-11-03426-s001.zip]

Archive with 2 entries (1 files):
- SM/
- SM/Supplementary Material_latest version-update.pdf
